# Supplementary material for: Dynamic reciprocal interactions between activated T cells and tumor associated macrophages drive macrophage reprogramming and proinflammatory T cell migration within prostate tumor models
Source: Sci Rep. 2024 Oct 16;14:24230. doi: 10.1038/s41598-024-75265-9 (PMC11484957; doi:10.1038/s41598-024-75265-9)
Supplement: Supplementary file 2 — Supplementary Material 2 [file 41598_2024_75265_MOESM2_ESM.xlsx]

## Sheet: Figure 2 B
Figure 2 B	Material:	Tcells in Stacks microwells
	Data format:	Image
	Analysis:	N/A

## Sheet: Figure 2 C
Figure 2 C	Material:	Tcells in Stacks microwells, migrated >400um												Figure 2 C Origin data	Material:	Tcells in Stacks microwells, migrated >400um
	Data format:	Fold change of migration number, to mono-Tcell													Data format:	Absolute number migrated
	Analysis:	Friedman test (ANOVA nonparametric): MonoTCell+22Rv1Conditions and MonoTCell+LNCaPConditions
	Cell Population	Patient #	Condition												Cell Population	Patient #	Condition
	CD4+CD8		Mono	Co-LN	Co-22	Tri-LN	Tri-22								CD4+CD8		Mono	Co-LN	Co-22	Tri-LN	Tri-22
		377	1	1.60428	1.26203	4.71123	2.72193									377	187	300	236	881	509
		517	1	1.17382	0.849785	2.103	3.08798									517	233	273.5	198	490	719.5
		640	1	1.98462	1.6359	1.68205	2.03077									640	97.5	193.5	159.5	164	198
		298	1	1.2206	1.11758	1.51688	3.42142									298	859	1048.5	960	1303	2939
		532	1	3.2891	1.86256	5.38863	3.45972									532	211	694	393	1137	730
		579	1	4.33136	1.75148	5.92604	4.07692									579	169	732	296	1001.5	689

## Sheet: Figure 2 D
Figure 2 D	Material:	Tcells in Stacks microwells, migrated >400um												Figure 2 D Origin data	Material:	Tcells in Stacks microwells, migrated >400um
	Data format:	Fold change of migration number, to mono-Tcell													Data format:	Absolute number migrated
	Analysis:	Friedman test (ANOVA nonparametric): Split between CD4 and CD8; MonoTCell+22Rv1Conditions and MonoTCell+LNCaPConditions
	Cell Population	Patient #	Condition												Cell Population	Patient #	Condition
	CD4		Mono	Co-LN	Co-22	Tri-LN	Tri-22								CD4		Mono	Co-LN	Co-22	Tri-LN	Tri-22
		377	1	1.3586	0.801749	4.29738	2.45481									377	171.5	233	137.5	737	421
		517	1	1.1267	0.843891	2.11765	3.11538									517	221	249	186.5	468	688.5
		640	1	2	1.52532	1.72785	2.11392									640	79	158	120.5	136.5	167
		298	1	1.22295	1.1201	1.52913	3.43876									298	841	1028.5	942	1286	2892
		532	1	2.27419	1.6371	7.91129	5.20968									532	62	141	101.5	490.5	323
		579	1	4.99209	1.89723	6.62451	4.64427									579	126.5	631.5	240	838	587.5
	CD8		Mono	Co-LN	Co-22	Tri-LN	Tri-22								CD8		Mono	Co-LN	Co-22	Tri-LN	Tri-22
		377	1	4.32258	6.35484	9.29032	5.67742									377	15.5	67	98.5	144	88
		517	1	2.04167	0.958333	1.83333	2.58333									517	12	24.5	11.5	22	31
		640	1	1.91892	2.10811	1.48649	1.67568									640	18.5	35.5	39	27.5	31
		298	1	1.11111	1	0.944444	2.61111									298	18	20	18	17	47
		532	1	3.71141	1.95638	4.33893	2.73154									532	149	553	291.5	646.5	407
		579	1	2.36471	1.31765	3.84706	2.38823									579	42.5	100.5	56	163.5	101.5

## Sheet: Figure 2 E
Figure 2 E	Material:	Tcells in Stacks microwells, migrated >400um												Figure 2 E Origin data	Material:	Tcells in Stacks microwells, migrated >400um
	Data format:	Ratio of migration number													Data format:	Absolute number migrated
	Analysis:	Friedman test (ANOVA nonparametric): MonoTCell+22Rv1Conditions and MonoTCell+LNCaPConditions
	Ratio	Patient #	Condition												Cell Population	Patient #	Condition
	CD4:CD8		Mono	Co-LN	Co-22	Tri-LN	Tri-22								CD4		Mono	Co-LN	Co-22	Tri-LN	Tri-22
		377	11.0645	3.47761	1.39594	5.11806	4.78409									377	171.5	233	137.5	737	421
		517	18.4167	10.1633	16.2174	21.2727	22.2097									517	221	249	186.5	468	688.5
		640	4.27027	4.4507	3.08974	4.96364	5.3871									640	79	158	120.5	136.5	167
		298	46.7222	51.425	52.3333	75.6471	61.5319									298	841	1028.5	942	1286	2892
		532	0.416107	0.254973	0.348199	0.758701	0.793612									532	62	141	101.5	490.5	323
		579	2.97647	6.28358	4.28571	5.12538	5.78818									579	126.5	631.5	240	838	587.5
															CD8		Mono	Co-LN	Co-22	Tri-LN	Tri-22
																377	15.5	67	98.5	144	88
																517	12	24.5	11.5	22	31
																640	18.5	35.5	39	27.5	31
																298	18	20	18	17	47
																532	149	553	291.5	646.5	407
																579	42.5	100.5	56	163.5	101.5

## Sheet: Figure 2 F
Figure 2 F	Material:	Tcell mRNA												Figure 2 F Origin data	Material:	Tcell mRNA
	Data format:	NRQ													Data format:	Raw output	"= CT value"
	Analysis:	Friedman test (ANOVA nonparametric): Each gene, MonoTcell+22Rv1Conditions and MonoTcell+LNCaPconditions
	Gene	Patient #	Condition												Gene	Patient #	Condition
	CXCR3		Mono	Co-22	Co-LN	Tri-22	Tri-LN								CXCR3		Mono	Co-22	Co-LN	Tri-22	Tri-LN
		484	0.02636	0.026756	0.03631	0.029646	0.032872									484	24.666	24.697	25.791	25.624	25.691
		623	0.010584	0.008977	0.011383	0.010048	0.012255									623	26.26	27.141	26.757	27.388	26.621
		683	0.015208	0.012404	0.01282	0.011141	0.011304									683	23.795	25.07	24.687	25.381	25.136
		679	0.013787	0.015761	0.012107	0.013053	0.013569									679	25.353	25.006	26.078	26.399	26.633
		718	0.008663	0.008564	0.008732	0.012153	0.011961									718	25.939	25.436	25.154	24.625	24.936
	CCR4		Mono	Co-22	Co-LN	Tri-22	Tri-LN								CCR4		Mono	Co-22	Co-LN	Tri-22	Tri-LN
		484	0.002262	0.002265	0.00203	0.001742	0.00246									484	28.209	28.259	29.952	29.713	29.431
		623	0.008367	0.008423	0.007056	0.008333	0.006789									623	26.599	27.233	27.447	27.658	27.473
		683	0.005763	0.004597	0.004895	0.003289	0.002619									683	25.195	26.502	26.076	27.141	27.246
		679	0.008446	0.006951	0.006377	0.004336	0.004817									679	26.06	26.187	27.003	27.989	28.127
		718	0.003018	0.003024	0.001965	0.001824	0.002409									718	27.46	26.938	27.306	27.361	27.248
	CTLA4		Mono	Co-22	Co-LN	Tri-22	Tri-LN								CTLA4		Mono	Co-22	Co-LN	Tri-22	Tri-LN
		623	0.144336	0.16672	0.173559	0.217487	0.272532									623	22.484	22.668	22.947	23.206	22.443
		683	0.118915	0.145844	0.11838	0.172241	0.218848									683	20.545	20.843	20.888	20.942	20.786
		679	0.13277	0.084994	0.21279	0.197442	0.195129									679	22.172	21.753	22.119	22.876	22.986
		484	0.118915	0.133647	0.182441	0.142004	0.232129									484	22.23	22.479	23.431	21.422	22.785
		718	0.067662	0.050206	0.072998	0.082957	0.10747									718	22.835	21.834	21.872	20.822	20.681
	FOXP3		Mono	Co-22	Co-LN	Tri-22	Tri-LN								FOXP3		Mono	Co-22	Co-LN	Tri-22	Tri-LN
		484	0.051743	0.045248	0.054315	0.062543	0.047498									484	23.693	23.939	25.21	24.547	25.16
		623	0.071595	0.089405	0.108367	0.094143	0.094962									623	23.502	23.825	23.506	24.16	23.667
		683	0.141512	0.142497	0.211027	0.127273	0.153786									683	20.577	21.548	20.646	21.867	21.37
		679	0.174283	0.203697	0.159541	0.121877	0.118134									679	21.693	21.314	22.358	23.176	23.511
		718	0.119328	0.121119	0.13467	0.116266	0.151407									718	22.155	21.614	21.207	21.367	21.274
	GATA3		Mono	Co-22	Co-LN	Tri-22	Tri-LN								GATA3		Mono	Co-22	Co-LN	Tri-22	Tri-LN
		484	0.298851	0.291385	0.35099	0.317538	0.405845									484	21.163	21.252	22.518	22.203	22.065
		623	0.635075	0.6464	0.594192	0.530344	0.552291									623	20.353	20.971	21.051	21.666	21.127
		683	0.894405	0.651574	0.602277	0.699308	0.662963									683	17.917	19.355	19.133	19.409	19.262
		679	0.632659	0.725728	0.600402	0.542051	0.51925									679	19.833	19.481	20.446	21.023	21.375
		718	0.418994	0.419429	0.383288	0.310895	0.406267									718	20.343	19.822	19.698	19.948	19.85
	TGF-B1		Mono	Co-22	Co-LN	Tri-22	Tri-LN								TGF-B1		Mono	Co-22	Co-LN	Tri-22	Tri-LN
		484	0.230127	0.287772	0.290478	0.246729	0.24367									484	21.54	21.27	22.791	22.567	22.801
		623	0.246387	0.252876	0.264255	0.187505	0.199921									623	21.719	22.325	22.22	23.166	22.593
		683	0.29179	0.296479	0.283123	0.222673	0.185052									683	19.533	20.491	20.222	21.06	21.103
		679	0.346397	0.346878	0.322417	0.296171	0.314144									679	20.702	20.546	21.343	21.895	22.1
		718	0.25349	0.270088	0.241066	0.249221	0.300097									718	21.068	20.457	20.367	20.267	20.287

## Sheet: Figure 2 G
Figure 2 G	Material:	Culture Media, Luminex													Figure 2 G Origin data	Material:	Culture Media, Luminex
	Data format:	pg/mL, calculated from inter/extrapolated Prism data														Data format:	Raw MFI data, Prism Interpolated data, Calculated Extrapolated range
	Analysis:	Friedman test (ANOVA nonparametric): Each gene, TcellMono+22Rv1Conditions and TcellMono+LNCaPConditions
	Gene	Patient #															TNFa								IFNg
	TNFa		Tcell Mono	Co-22	Co-LN	Tri-22	Tri-LN										Run on 2022-05-27				Run on 2024-10-11(12)				Run on 2022-05-27				Run on 2024-10-11(12)
		20	92.392	85.9863	113.491	1953.57	1194.79										Extended range calculation				Extended range calculation				Extended range calculation				Extended range calculation
		34	33.7526	28.4629	40.6591	41.0864	43.6642										std 1		5699.75		std 1		5426.5		std 1		6123.5		std 1		9666.75
		172	86.943	58.2424	68.2275	204.999	461.845										std 6		40.25		std 6		38		std 6		54		std 6		115
		422	47.6106	33.4059	40.1684	60.5565	53.853										range		5659.5		range		5388.5		range		6069.5		range		9551.75
		718	84.2643	113.522	94.7453	312.532	267.36										1/2 range		2829.75		1/2 range		2694.25		1/2 range		3034.75		1/2 range		4775.88
																	Upper limit MFI		8529.5		Upper limit MFI		8120.75		Upper limit MFI		9158.25		Upper limit MFI		14442.6
	IFNg		Tcell Mono	Co-22	Co-LN	Tri-22	Tri-LN										Upper limit conc		3.40228		Upper limit conc		3.43847		Upper limit conc		4.2924		Upper limit conc		4.41822
		20	169.4	138.642	295.361	216.356	191.252										Lower limit conc		0.818514		Lower limit conc		0.869666		Lower limit conc		1.60562		Lower limit conc		1.66477
		34	120.988	120.988	120.988	120.988	120.988
		172	181.18	120.988	120.988	133.796	159.011										MFI data				MFI data				MFI data				MFI data
		422	310.363	138.642	217.871	195.071	166.332											LOG base 10 (Theoretical)	Experimental			LOG base 10 (Theoretical)	Experimental			LOG base 10 (Theoretical)	Experimental			LOG base 10 (Theoretical)	Experimental
		718	138.642	138.642	138.642	138.642	138.642										std 1	3.20412	5699.75		std 1	3.25527	5426.5		std 1	3.99123	6123.5		std 1	4.05038	9666.75
																	std 2	2.727	2131.5		std 2	2.77815	1919.25		std 2	3.5141	2689		std 2	3.57326	4399
																	std 3	2.24988	808.5		std 3	2.30103	681		std 3	3.03698	1050.5		std 3	3.09614	1622
																	std 4	1.77276	261		std 4	1.82391	248		std 4	2.55986	346		std 4	2.61902	609.25
																	std 5	1.29564	98		std 5	1.34679	92.5		std 5	2.08274	129		std 5	2.14189	244
																	std 6	0.818514	40.25		std 6	0.869666	38		std 6	1.60562	54		std 6	1.66477	115
																	5/3/22 Tcell Mono		62		4/26 Tcell Mono		117		5/3/22 Tcell Mono		41		4/26 Tcell Mono		173
																	5/3/22 Tcell Mono		50		4/26 Tcell Mono		128		5/3/22 Tcell Mono		37		4/26 Tcell Mono		182
																	5/3/22 Tcell Co 22		46		4/26 Tcell Co 22		106		5/3/22 Tcell Co 22		29		4/26 Tcell Co 22		175
																	5/3/22 Tcell Co 22		47		4/26 Tcell Co 22		124		5/3/22 Tcell Co 22		29		4/26 Tcell Co 22		205
																	5/3/22 Tcell Co LN		69.5		4/26 Tcell Co LN		149		5/3/22 Tcell Co LN		34		4/26 Tcell Co LN		159
																	5/3/22 Tcell Co LN		67		4/26 Tcell Co LN		145		5/3/22 Tcell Co LN		35		4/26 Tcell Co LN		168
																	5/3/22 Tri 22		69		4/26 Tri 22		2380		5/3/22 Tri 22		39		4/26 Tri 22		141
																	5/3/22 Tri 22		69		4/26 Tri 22		1765		5/3/22 Tri 22		38		4/26 Tri 22		176
																	5/3/22 Tri LN		75		4/26 Tri LN		1324		5/3/22 Tri LN		40		4/26 Tri LN		151
																	5/3/22 Tri LN		72		4/26 Tri LN		1282		5/3/22 Tri LN		39		4/26 Tri LN		146
																	5/10/22 Tcell Mono		151		5/16 Tcell Mono		72		5/10/22 Tcell Mono		78		5/16 Tcell Mono		203
																	5/10/22 Tcell Mono		141		5/16 Tcell Mono		67		5/10/22 Tcell Mono		77		5/16 Tcell Mono		180
																	5/10/22 Tcell Co 22		98		5/16 Tcell Co 22		50.5		5/10/22 Tcell Co 22		49		5/16 Tcell Co 22		159
																	5/10/22 Tcell Co 22		99		5/16 Tcell Co 22		54		5/10/22 Tcell Co 22		49		5/16 Tcell Co 22		159
																	5/10/22 Tcell Co LN		115		5/16 Tcell Co LN		59		5/10/22 Tcell Co LN		60		5/16 Tcell Co LN		164
																	5/10/22 Tcell Co LN		115.5		5/16 Tcell Co LN		62		5/10/22 Tcell Co LN		59		5/16 Tcell Co LN		165
																	5/10/22 Tri 22		310.5		5/16 Tri 22		89		5/10/22 Tri 22		52		5/16 Tri 22		151
																	5/10/22 Tri 22		346.5		5/16 Tri 22		81		5/10/22 Tri 22		54		5/16 Tri 22		149
																	5/10/22 Tri LN		688		4/26 Tri LN		78		5/10/22 Tri LN		59		4/26 Tri LN		134
																	5/10/22 Tri LN		699		5/16 Tri LN		76		5/10/22 Tri LN		58		5/16 Tri LN		143.5
																	Blank		6		5/23 Tcell Mono		116		Blank		10		5/23 Tcell Mono		95
																	Blank		6		5/23 Tcell Mono		110		Blank		11		5/23 Tcell Mono		91
																					5/23 Tcell Co 22		161						5/23 Tcell Co 22		109
																					5/23 Tcell Co 22		133						5/23 Tcell Co 22		89
																					5/23 Tcell Co LN		127.5						5/23 Tcell Co LN		90
																					5/23 Tcell Co LN		123						5/23 Tcell Co LN		83
																					5/23 MDM Co 22		66						5/23 MDM Co 22		51
																					5/23 MDM Co 22		68						5/23 MDM Co 22		52
																					5/23 MDM Co LN		98						5/23 MDM Co LN		48.5
																					5/23 MDM Co LN		204						5/23 MDM Co LN		54
																					5/23 Tri 22		366						5/23 Tri 22		88
																					5/23 Tri 22		375						5/23 Tri 22		85
																					5/23 Tri LN		281						5/23 Tri LN		88
																					5/23 Tri LN		360						5/23 Tri LN		96

## Sheet: Figure 2 H
Figure 2 H	Material:	Culture Media, Luminex													Figure 2 H Origin data	Material:	Culture Media, Luminex
	Data format:	pg/mL, calculated from inter/extrapolated Prism data														Data format:	Raw MFI data, Prism Interpolated data, Calculated Extrapolated range
	Analysis:	Friedman test (ANOVA nonparametric): Each gene, TcellMono+22Rv1Conditions and TcellMono+LNCaPConditions
	Gene	Patient #															IL-2				IL-13
	IL-2		Tcell Mono	Co-22	Co-LN	Tri-22	Tri-LN										Run on 2024-01-30				Run on 2024-01-30
		5	203.58	209.755	231.535	328.827	366.031										Extended range calculation				Extended range calculation
		34	109.063	102.094	134.442	108.538	110.8										std 1		9418		std 1		4405
		172	1202.32	1381.91	1552.58	1483.87	1425.22										std 6		89.5		std 6		85.5
																	range		9328.5		range		4319.5
	IL-13		LN Mono	22 Co-MDM	LN Co-MDM	Tri-22	Tri-LN										1/2 range		4664.25		1/2 range		2159.75
		5	1412.72	1412.72	1412.72	1412.72	1412.72										Upper limit MFI		14082.2		Upper limit MFI		6564.75
		34	1412.72	1412.72	1412.72	1412.72	1412.72										Upper limit conc		4.34803		Upper limit conc		5.68534
		172	1412.72	1412.72	1412.72	1412.72	1412.72										Lower limit conc		1.60072		Lower limit conc		2.67293
																	MFI data				MFI data
																		LOG base 10 (Theoretical)	Experimental			LOG base 10 (Theoretical)	Experimental
																	std 1	3.98632	9418		std 1	5.05854	4405
																	std 2	3.5092	4225		std 2	4.58142	2723.5
																	std 3	3.03208	1539.75		std 3	4.1043	1549
																	std 4	2.55496	570.5		std 4	3.62718	690
																	std 5	2.07784	221.5		std 5	3.15006	248.5
																	std 6	1.60072	89.5		std 6	2.67293	85.5
																	5/10/22 Tri LN		708		5/10/22 Tri LN		22
																	5/10/22 Tri LN		720		5/10/22 Tri LN		23.5
																	5/10/22 Tri 22		753.5		5/10/22 Tri 22		26
																	5/10/22 Tri 22		730		5/10/22 Tri 22		24
																	5/10/22 Tcell Co LN		779.5		5/10/22 Tcell Co LN		18
																	5/10/22 Tcell Co LN		769		5/10/22 Tcell Co LN		17
																	5/10/22 Tcell Co 22		700		5/10/22 Tcell Co 22		21
																	5/10/22 Tcell Co 22		687		5/10/22 Tcell Co 22		18
																	5/10/22 Tcell Mono		604		5/10/22 Tcell Mono		18
																	5/10/22 Tcell Mono		613		5/10/22 Tcell Mono		17
																	5/3/22 Tri LN		106		5/3/22 Tri LN		21
																	5/3/22 Tri LN		98.5		5/3/22 Tri LN		21
																	5/3/22 Tri 22		88		5/3/22 Tri 22		20
																	5/3/22 Tri 22		96.5		5/3/22 Tri 22		19
																	5/3/22 Tcell Co LN		110		5/3/22 Tcell Co LN		18
																	5/3/22 Tcell Co LN		115		5/3/22 Tcell Co LN		18
																	5/3/22 Tcell Co 22		89		5/3/22 Tcell Co 22		15.5
																	5/3/22 Tcell Co 22		91		5/3/22 Tcell Co 22		15.5
																	5/3/22 Tcell Mono		105		5/3/22 Tcell Mono		15
																	5/3/22 Tcell Mono		98		5/3/22 Tcell Mono		15
																	5/3/22 M2 Co Tcell		100		5/3/22 M2 Co Tcell		25
																	5/3/22 M2 Co Tcell		98		5/3/22 M2 Co Tcell		28
																	3/28/22 Tri LN		228		3/28/22 Tri LN		27
																	3/28/22 Tri LN		205		3/28/22 Tri LN		28
																	3/28/22 Tri 22		190		3/28/22 Tri 22		25
																	3/28/22 Tri 22		209		3/28/22 Tri 22		26
																	3/28/22 Tcell Co LN		164		3/28/22 Tcell Co LN		22
																	3/28/22 Tcell Co LN		147		3/28/22 Tcell Co LN		20
																	3/28/22 Tcell Co 22		140.5		3/28/22 Tcell Co 22		19
																	3/28/22 Tcell Co 22		151		3/28/22 Tcell Co 22		18
																	3/28/22 Tcell Mono		149		3/28/22 Tcell Mono		18
																	3/28/22 Tcell Mono		137		3/28/22 Tcell Mono		17
																	Blank		14		Blank		14
																	Blank		13		Blank		13

## Sheet: Figure 3 B
Figure 3 B	Material:	MDM mRNA												Figure 3 B Sub-origin data	Material:	MDM mRNA												Figure 3 B Origin data	Material:	MDM mRNA
	Data format:	Fold change of NRQ, to mono-MDM-M0													Data format:	NRQ													Data format:	Raw output	"= CT value"
	Analysis:	One sample Wilcoxon: All LNCaP together, All 22Rv1 together
	Condition	Patient #	Gene												Condition	Patient #	Gene												Condition	Patient #	Gene
	Co-LN		CXCL9	CXCL10	CXCL11	IL-10	CCL22	CCL2	CCL5						Mono		CXCL9	CXCL10	CXCL11	IL-10	CCL22	CCL2	CCL5						Mono		CXCL9	CXCL10	CXCL11	IL-10	CCL22	CCL2	CCL5
		298	0.000223	0.653464	0.001556	1.09733	0.157563	1.11188	1.11188							298	0.006313	0.000664	0.000906	0.072569	3.27274	23.8431	0.145138							298	29.606	32.854	32.407	26.083	20.588	17.723	25.083
		640	0.37724	0.018155	0.071076	0.674783	0.683731	0.200753	0.200753							640	0.010044	0.213676	0.024374	0.10588	3.39992	4.41833	0.465064							640	28.795	24.384	27.516	25.397	20.392	20.014	23.262
		517	5.92568	0.134349	0.197933	3.02093	5.88075	0.570381	0.570381							517	0.000148	0.079688	0.005709	0.039514	1.2812	3.6642	0.227746							517	34.383	25.31	29.113	26.322	21.303	19.787	23.795
		377	0.049835	3.64773	1.93593	2.49147	0.335178	0.777546	0.777546							377	0.010595	0.0521388	0.0028764	0.059975	2.36608	30.3264	0.354412							377	29.405	27.106	31.286	26.904	21.602	17.922	24.341
		483	0.060465	0.217638	0.041291	3.37759	0.641713	0.285983	0.285983							483	0.021748	0.422493	0.0693	0.034988	7.87347	8.59204	0.45755							483	26.589	22.309	24.917	25.903	18.089	17.963	22.194
		517	0.004479	0.15209	0.00882	1.44295	0.824733	0.071744	0.071744							517	0.131716	11.7737	2.33999	0.045138	8.32529	84.4192	1.53634							517	26.404	19.922	22.253	27.949	20.422	17.08	22.86
	Tri-LN		CXCL9	CXCL10	CXCL11	IL-10	CCL22	CCL2	CCL5						Co-LN		CXCL9	CXCL10	CXCL11	IL-10	CCL22	CCL2	CCL5						Co-LN		CXCL9	CXCL10	CXCL11	IL-10	CCL22	CCL2	CCL5
		298	1131.45	6059.69	52.6989	0.127534	0.172181	1.47632	1.47632							298	1.41e-06	0.0004339	1.41e-06	0.079632	0.515663	7.8762	0.161376							298	40	31.732	40	24.212	21.517	17.584	23.193
		640	1682.65	22.1234	50.4406	0.054354	0.471556	2.80986	2.80986							640	0.003789	0.0038793	0.0017324	0.071446	2.32463	3.55291	0.093363							640	29.869	29.835	30.998	25.632	20.608	19.996	25.246
		517	312851	276.952	1018.02	0.419143	0.465709	3.75159	3.75159							517	0.000877	0.010706	0.00113	0.119369	7.53444	2.18783	0.129902							517	32.295	28.686	31.93	25.207	19.227	21.011	25.085
		377	623.598	140.118	204.296	0.381692	0.54431	1.4147	1.4147							377	0.000528	0.190188	0.0055685	0.149426	0.793059	17.9822	0.275572							377	33.683	25.189	30.283	25.537	23.129	18.626	24.654
		483	2253.53	97.2078	107.635	0.400823	0.023634	10.2036	10.2036							483	0.001315	0.0919504	0.0028615	0.118175	5.05251	7.91725	0.130851							483	31.745	25.617	30.623	25.255	19.837	19.189	25.108
		517	196.311	3.36125	1.12117	0.074438	0.009401	0.240149	0.240149							517	0.00059	1.79067	0.0206388	0.065132	6.86614	15.8181	0.110223							517	32.638	21.071	27.51	25.852	19.132	17.928	25.093
	Co-22		CXCL9	CXCL10	CXCL11	IL-10	CCL22	CCL2	CCL5						Tri-LN		CXCL9	CXCL10	CXCL11	IL-10	CCL22	CCL2	CCL5						Tri-LN		CXCL9	CXCL10	CXCL11	IL-10	CCL22	CCL2	CCL5
		298	1.18913	0.618223	0.372296	0.585195	0.07944	0.209352	0.453446							298	7.14285	4.02364	0.0477452	0.009255	0.563505	14.1281	0.21427							298	23.227	24.055	30.452	32.819	26.891	22.243	28.286
		640	0.010753	0.00833	7.96e-05	0.46378	0.385686	0.294533	0.207978							640	16.9006	4.72725	1.22944	0.005755	1.60325	15.1369	1.30676							640	15.678	17.516	19.459	27.198	19.076	15.837	19.371
		517	5.02703	0.43452	0.047644	2.57663	2.07556	0.713755	0.42352							517	46.3019	22.0698	5.81186	0.016562	0.596668	34.4636	0.85441							517	17.884	18.953	20.878	29.333	24.162	18.31	23.644
		377	0.054365	0.153149	0.002357	1.76295	0.922742	0.205043	0.254194							377	6.60702	7.30559	0.587638	0.022892	1.28788	15.4122	0.501388							377	20.404	20.259	23.895	28.577	22.763	19.182	24.124
		483	0.03421	0.015378	0.000849	1.05922	0.219608	0.216434	0.180491							483	49.0099	41.0696	7.45909	0.014024	0.186081	48.2682	4.66863							483	17.21	17.465	19.926	28.981	20.009	17.232	20.602
		517	0.000119	0.002237	0.000132	0.888232	2.5865	0.031907	0.37527							517	25.8573	39.5745	2.62351	0.00336	0.078264	13.6469	0.368951							517	16.585	15.971	19.886	29.495	24.953	17.507	22.716
	Tri-22		CXCL9	CXCL10	CXCL11	IL-10	CCL22	CCL2	CCL5						Co-22		CXCL9	CXCL10	CXCL11	IL-10	CCL22	CCL2	CCL5						Co-22		CXCL9	CXCL10	CXCL11	IL-10	CCL22	CCL2	CCL5
		298	19934.2	105877	7905.83	0.26554	0.867539	8.79083	12.3891							298	0.007507	0.0004105	0.0003373	0.042467	0.259985	4.99159	0.0658123							298	26.835	31.028	31.311	24.335	21.721	17.458	23.703
		640	5001.07	42.518	127.382	0.087108	0.268501	29.2832	4.60755							640	0.000108	0.00178	1.94e-06	0.049105	1.3113	1.30134	0.096723							640	34.204	30.161	40	25.375	20.636	20.647	24.397
		517	743831	293.048	997.412	0.715493	2.68514	9.38918	5.34431							517	0.000744	0.034626	0.000272	0.101813	2.65921	2.61534	0.096455							517	33.54	27.999	34.992	26.443	21.736	21.76	26.521
		377	2048.67	196.652	534.676	0.433014	0.855298	0.443652	3.41172							377	0.000576	0.007985	6.779e-06	0.105733	2.18328	6.21821	0.0900893							377	33.591	29.798	40	26.071	21.703	20.193	26.302
		483	6032.22	280.625	305.6	0.974334	0.087808	14.6365	17.4542							483	0.000744	0.006497	5.883e-05	0.03706	1.72907	1.85961	0.0825836							483	31.3	28.174	34.961	25.662	20.118	20.013	24.506
		517	2783.14	22.2773	8.85505	0.28867	0.076071	0.806921	1.20539							517	1.566e-05	0.0263418	0.0003093	0.040093	21.5333	2.69353	0.576543							517	40	29.284	35.696	28.678	19.609	22.608	24.832
															Tri-22		CXCL9	CXCL10	CXCL11	IL-10	CCL22	CCL2	CCL5						Tri-22		CXCL9	CXCL10	CXCL11	IL-10	CCL22	CCL2	CCL5
																298	125.845	70.3023	7.16268	0.01927	2.83923	209.601	1.79813							298	15.788	16.628	19.923	28.461	21.258	15.052	21.917
																640	50.2308	9.08508	3.1048	0.009223	0.912882	129.383	2.1428							640	15.101	17.568	19.117	27.512	20.883	13.736	19.652
																517	110.087	23.3524	5.69423	0.028272	3.44022	34.4039	1.21714							517	17.018	19.255	21.291	28.945	22.018	18.696	23.517
																377	21.7057	10.2532	1.53794	0.02597	2.02371	13.4543	1.20916							377	17.134	18.216	20.953	26.841	20.557	17.824	21.3
																483	131.189	118.562	21.1781	0.03409	0.691356	125.757	7.98615							483	16.688	16.834	19.319	28.598	21.933	16.749	20.726
																517	366.584	262.287	20.7207	0.01303	0.633317	68.1197	1.85189							517	16.156	16.639	20.301	30.936	25.333	18.584	23.785

## Sheet: Figure 3 C
Figure 3 C	Material:	Culture Media, Luminex												Figure 3 C Origin data	Material:	Culture Media, Luminex
	Data format:	pg/mL, calculated from inter/extrapolated Prism data													Data format:	Raw MFI data, Prism Interpolated data, Calculated Extrapolated range
	Analysis:	Friedman test (ANOVA nonparametric): Each gene, All conditions together
																																upper MFI is not equiv to 1.5				upper MFI is not equiv to 1.5
	Gene	Patient #	Condition													CXCL9				CXCL10				CXCL11				IL-10				CCL22				CCL2				CCL5
	CXCL9		M0	Co-LN	Tri-LN	Co-22	Tri-22									Run on 2021-03-11				Run on 2021-03-11				Run on 2021-03-11				Re-run on 2023-10-11				Re-run on 2023-10-11				Run on 2021-03-11				Run on 2021-03-11
		377	1946.79	1946.79	1946.79	1946.79	4276.95									Extended range calculation				Extended range calculation				Extended range calculation				Extended range calculation				Extended range calculation				Extended range calculation				Extended range calculation
		640	1946.79	1946.79	6939.35	1946.79	6485.11									std 1		11091		std 1		9201.25		std 1		7809.5		std 1		2077		std 1		18896.5		std 1		20216.8		std 1		17916.2
		298	1946.79	1946.79	2874.3	1946.79	4489.45									std 6		31.5		std 6		29		std 6		93		std 6		24		std 6		30		std 6		28		std 6		97.5
																range		11059.5		range		9172.25		range		7716.5		range		2053		range		18866.5		range		20188.8		range		17818.8
	CXCL10		M0	Co-LN	Tri-LN	Co-22	Tri-22									1/2 range		5529.75		1/2 range		4586.12		1/2 range		3858.25		1/2 range		1026.5		1/2 range		9433.25		1/2 range		10094.4		1/2 range		8909.38
		377	320.874	1204.37	2014.19	104.012	2014.19									Upper limit MFI		16620.8		Upper limit MFI		13787.4		Upper limit MFI		11667.8		Upper limit MFI		3103.5		Upper limit MFI		20573.9		Upper limit MFI		24661		Upper limit MFI		26825.6
		640	1102.49	173.05	2014.19	39.9109	2014.19									Upper limit conc		5.94584		Upper limit conc		2.8279		Upper limit conc		3.95401		Upper limit conc		2.87402		Upper limit conc		5.27159		Upper limit conc		5.06494		Upper limit conc		4.83505
		298	13.0984	152.573	1418.7	10.1499	2014.19									Lower limit conc		2.8122		Lower limit conc		0.267606		Lower limit conc		1.39037		Lower limit conc		0.277152		Lower limit conc		1.69321		Lower limit conc		1.48655		Lower limit conc		1.31249
	CXCL11		M0	Co-LN	Tri-LN	Co-22	Tri-22									MFI and Interpolated data				MFI and Interpolated data				MFI and Interpolated data				MFI and Interpolated data				MFI and Interpolated data				MFI and Interpolated data				MFI and Interpolated data
		377	100.938	138.018	520.947	73.7037	1662.96										LOG base 10 (Theoretical)	Experimental			LOG base 10 (Theoretical)	Experimental			LOG base 10 (Theoretical)	Experimental			LOG base 10 (Theoretical)	Experimental			LOG base 10 (Theoretical)	Experimental			LOG base 10 (Theoretical)	Experimental			LOG base 10 (Theoretical)	Experimental
		640	188.192	93.8712	3648.27	125.309	5082.77									std 1	5.1978	11091		std 1	2.65321	9201.25		std 1	3.77597	7809.5		std 1	2.66276	2077		std 1	4.07882	18896.5		std 1	3.87216	20216.8		std 1	3.6981	17916.2
		298	98.142	77.2776	493.82	103.698	2434.15									std 2	4.72068	5753.5		std 2	2.17609	2964.25		std 2	3.29885	2326		std 2	2.18564	759.5		std 2	3.6017	14677		std 2	3.39504	12246		std 2	3.22098	9883
																std 3	4.24356	2267.25		std 3	1.69897	958.5		std 3	2.82173	675		std 3	1.70852	262.5		std 3	3.12458	7190.5		std 3	2.91791	4480		std 3	2.74386	4117
	CCL2		M0	Co-LN	Tri-LN	Co-22	Tri-22									std 4	3.76644	540		std 4	1.22185	231		std 4	2.34461	224.5		std 4	1.23139	104		std 4	2.64745	2232		std 4	2.44079	787.75		std 4	2.26674	1102
		377	189369	52046.6	348388	18640.2	189683									std 5	3.28932	126.5		std 5	0.744728	72		std 5	1.86749	125		std 5	0.754273	47		std 5	2.17033	339.5		std 5	1.96367	156.5		std 5	1.78962	329.5
		640	34952.6	33221.8	346509	18870.4	348388									std 6	2.8122	31.5		std 6	0.267606	29		std 6	1.39037	93		std 6	0.277152	24		std 6	1.69321	30		std 6	1.48655	28		std 6	1.31249	97.5
		298	10905.8	31703.6	183114	11940.8	348388
																1/5 MOmono1	2.99759	19		1/5 MOmono1	2.23731	3438		1/5 MOmono1	1.5388	99		4/26 M0 Mono	0.768017	46		4/26 M0 Mono	3.73998	16320		1/5 MOmono1		24757.5		1/5 MOmono1	1.28325	21
	CCL5		M0	Co-LN	Tri-LN	Co-22	Tri-22									1/5 MOmono2	2.99759	19		1/5 MOmono2	1.61501	759.5		1/5 MOmono2	1.51473	98		4/26 M0 Mono	0.866155	53		4/26 M0 Mono	3.46508	12668		1/5 MOmono2	4.00504	21572		1/5 MOmono2	1.2864	22
		377	61.6049	61.6049	195.258	61.6049	210.451									1/5 LNcoMDM1	2.99759	19		1/5 LNcoMDM1	2.57636	7685.5		1/5 LNcoMDM1	1.7306	110		4/26 MDM Co 22	1.56157	194		4/26 MDM Co 22	4.75744	20400		1/5 LNcoMDM1	4.21001	22991		1/5 LNcoMDM1	1.38115	56
		640	61.6049	61.6049	470.387	61.6049	347.872									1/5 LNcoMDM2	3.0046	21		1/5 LNcoMDM2	2.62931	8701		1/5 LNcoMDM2	1.58246	101		4/26 MDM Co 22	0.902098	56		4/26 MDM Co 22	4.90207	20479		1/5 LNcoMDM2	4.26669	23267		1/5 LNcoMDM2	1.40529	66
		298	61.6049	61.6049	266.001	61.6049	128.287									1/5 LNtriMDM1	3.01828	25		1/5 LNtriMDM1	3.09196	24970.5		1/5 LNtriMDM1	2.23967	196		4/26 MDM Co LN	1.24479	102		4/26 MDM Co LN	3.98633	18391		1/5 LNtriMDM1		25568		1/5 LNtriMDM1	1.81349	364
																1/5 22coMDM1	2.98683	16		1/5 22coMDM1	1.23603	293		1/5 22coMDM1	1.15484	89		4/26 MDM Co LN	1.27911	109		4/26 MDM Co LN	4.05672	18795		1/5 22coMDM1	3.62332	16568		1/5 22coMDM1	1.2605	14
	IL-10		M0	Co-22	Co-LN	Tri-22	Tri-LN									1/5 22coMDM2	2.99045	17		1/5 22coMDM2	1.71701	976		1/5 22coMDM2	1.27264	91		4/26 MDM Tri 22	1.43515	149		4/26 MDM Tri 22	4.12219	19110		1/5 22coMDM2	3.9152	20694		1/5 22coMDM2	1.26383	15
		VA#20	19.8141	66.6321	54.8795	63.7956	30.2538									1/5 22triMDM1	3.14429	69		1/5 22triMDM1	3.09082	24908		1/5 22triMDM1	2.79158	626		4/26 MDM Tri 22	1.18452	91		4/26 MDM Tri 22	3.9059	17835		1/5 22triMDM1		25475		1/5 22triMDM1	1.78928	337
		422	5.67902	7.76375	5.67902	5.67902	5.67902									1/5 22triMDM2	3.16352	77		1/5 22triMDM2	3.08134	24394		1/5 22triMDM2	2.69002	490		4/26 MDM Tri LN	1.02135	68		4/26 MDM Tri LN	3.54815	13906.5		1/5 22triMDM2	4.80091	24493		1/5 22triMDM2	1.89621	469
		718	193.285	148.654	172.69	110.544	38.9183									1/19 MOmono1	3.00111	20		1/19 MOmono1	2.56525	7487.5		1/19 MOmono1	1.79748	115.5		4/26 MDM Tri LN	0.985217	64		4/26 MDM Tri LN	3.59401	14545		1/19 MOmono1	4.06636	22075		1/19 MOmono1	1.31662	32
																1/19 MDMextranorm1	3.00806	22		1/19 MDMextranorm1	3.01823	21211		1/19 MDMextranorm1	1.7626	112.5		5/16 M0 Mono		17		5/16 M0 Mono	1.72236	15		1/19 MDMextranorm1		25770		1/19 MDMextranorm1	1.31662	32
	CCL22		M0	Co-22	Co-LN	Tri-22	Tri-LN									1/19 MDMextranorm2	3.00111	20		1/19 MDMextranorm2	2.79094	12664.5		1/19 MDMextranorm2	1.59257	101.5		5/16 M0 Mono		16		5/16 M0 Mono	1.72001	14		1/19 MDMextranorm2		25862		1/19 MDMextranorm2	1.31662	32
		VA#20	12619.7	205529	31628	31951.8	11189.4									1/19 MDMextrapure1	3.0115	23		1/19 MDMextrapure1	3.07378	23991		1/19 MDMextrapure1	1.81369	117		5/16 MDM Co 22	0.242554	27		5/16 MDM Co 22	3.27747	9649		1/19 MDMextrapure1		25973		1/19 MDMextrapure1	1.3958	62
		422	148.025	4290.2	3523.9	8650.83	7067.32									1/19 MDMextrapure2	3.0115	23		1/19 MDMextrapure2	3.0699	23787		1/19 MDMextrapure2	2.09515	158		5/16 MDM Co 22	0.516248	34		5/16 MDM Co 22	2.98486	5303.5		1/19 MDMextrapure2		25129		1/19 MDMextrapure2	1.3958	62
		718	29973	36789	30861.5	32425.3	21339.8									1/19 LNcoMDM1	2.99403	18		1/19 LNcoMDM1	1.88518	1471		1/19 LNcoMDM1	1.47519	96.5		5/16 MDM Co LN		23		5/16 MDM Co LN	3.14909	7610		1/19 LNcoMDM1	4.06315	22050.5		1/19 LNcoMDM1	1.34203	41
																1/19 LNcoMDM2	2.99045	17		1/19 LNcoMDM2	1.58658	708		1/19 LNcoMDM2	1.51473	98		5/16 MDM Co LN	0.242554	27		5/16 MDM Co LN	2.97299	5155		1/19 LNcoMDM2	4.0246	21740.5		1/19 LNcoMDM2	1.34747	43
																1/19 LNtriMDM1	3.36348	187		1/19 LNtriMDM1	3.07082	23835		1/19 LNtriMDM1	3.13472	1509		5/16 MDM Tri 22	0.183453	26		5/16 MDM Tri 22	3.31717	10297		1/19 LNtriMDM1	5.06023	24659		1/19 LNtriMDM1	2.13908	927
																1/19 LNtriMDM2	3.36491	188		1/19 LNtriMDM2	3.08414	24545		1/19 LNtriMDM2	3.02876	1143.5		5/16 MDM Tri 22		23		5/16 MDM Tri 22	3.5672	14176		1/19 LNtriMDM2		25110		1/19 LNtriMDM2	2.24513	1223
																1/19 22coMDM1	3.0115	23		1/19 22coMDM1	1.04629	178		1/19 22coMDM1	1.65614	105		4/26 MDM Tri LN		23		4/26 MDM Tri LN	3.42305	12009.5		1/19 22coMDM1	3.91631	20706		1/19 22coMDM1	1.29263	24
																1/19 22coMDM2	2.98683	16		1/19 22coMDM2	1.18984	260		1/19 22coMDM2	1.58246	101		5/16 MDM Tri LN		22		5/16 MDM Tri LN	3.31445	10252.5		1/19 22coMDM2	3.63678	16799.5		1/19 22coMDM2	1.26713	16
																1/19 22triMDM1	3.35476	181		1/19 22triMDM1	3.09023	24875.5		1/19 22triMDM1	3.25627	2079		5/23 M0 Mono	1.69994	261		5/23 M0 Mono	4.117	19087		1/19 22triMDM1		25802		1/19 22triMDM1	2.03927	707
																1/19 22triMDM2	3.31387	154.5		1/19 22triMDM2	3.09683	25239		1/19 22triMDM2	3.19986	1791.5		5/23 M0 Mono	1.89622	401		5/23 M0 Mono	3.83822	17280		1/19 22triMDM2		25505		1/19 22triMDM2	2.08797	808
																1/25MOmono1	2.98683	16		1/25MOmono1	0.640099	54		1/25MOmono1	1.51473	98		5/23 MDM Co 22	1.65431	236.5		5/23 MDM Co 22	4.05245	18772.5		1/25MOmono1	3.56053	15447		1/25MOmono1	1.27688	19
																1/25LNcoMDM1	2.99403	18		1/25LNcoMDM1	1.66405	857		1/25LNcoMDM1	1.37937	93.5		5/23 MDM Co 22	1.73231	280		5/23 MDM Co 22	4.12196	19109		1/25LNcoMDM1	3.79519	19235		1/25LNcoMDM1	1.27365	18
																1/25LNcoMDM2	2.99403	18		1/25LNcoMDM2	1.74491	1045		1/25LNcoMDM2	1.43057	95		5/23 MDM Co LN	1.72569	276		5/23 MDM Co LN	3.93113	18021		1/25LNcoMDM2	4.17306	22787		1/25LNcoMDM2	1.28008	20
																1/25LNtriMDM1	2.99045	17		1/25LNtriMDM1	2.43839	5550		1/25LNtriMDM1	1.56132	100		5/23 MDM Co LN	1.79207	319		5/23 MDM Co LN	4.08065	18916.5		1/25LNtriMDM1	3.77428	18946		1/25LNtriMDM1	2.02314	676
																1/25LNtriMDM2	3.10287	53		1/25LNtriMDM2	3.09055	24893		1/25LNtriMDM2	2.46656	298.5		5/23 MDM Tri 22	1.55173	190		5/23 MDM Tri 22	3.96494	18253.5		1/25LNtriMDM2		25438		1/25LNtriMDM2	1.85649	416
																1/2522coMDM1	2.98683	16		1/2522coMDM1	0.518322	35		1/2522coMDM1	1.56132	100		5/23 MDM Tri 22	1.58062	202		5/23 MDM Tri 22	4.09315	18977		1/2522coMDM1	3.65073	17035.5		1/2522coMDM1	1.2605	14
																1/2522coMDM2	2.98683	16		1/2522coMDM2	0.540085	38		1/2522coMDM2	1.51473	98		5/23 MDM Tri LN	1.27438	108		5/23 MDM Tri LN	4.08742	18949.5		1/2522coMDM2	3.54235	15111		1/2522coMDM2	1.26383	15
																1/2522triMDM1	3.18855	88		1/2522triMDM1	3.09312	25034		1/2522triMDM1	2.91365	850		5/23 MDM Tri LN	0.853459	52		5/23 MDM Tri LN	3.30031	10021.5		1/2522triMDM1		25631		1/2522triMDM1	1.60673	177
																1/2522triMDM2	3.16116	76		1/2522triMDM2	3.09294	25024.5		1/2522triMDM2	2.90476	831										1/2522triMDM2		25609		1/2522triMDM2	1.6541	212
																Blank	2.97578	13		Blank	0.271322	10		Blank		82										Blank	1.69654	8		Blank	1.2469	10
																Blank	2.9795	14		Blank	0.271322	10		Blank		82										Blank	1.69654	8		Blank	1.2469	10

## Sheet: Figure 3 D
Figure 3 D	Material:	MDMs in Stacks microwells
	Data format:	Image
	Analysis:	N/A

[truncated: 13 more sheets: Figure 3 E, Figure 4 B, Figure 4 C D, Figure 5 B, Figure 5 C, Figure 5 D, Figure 5 E, Figure 6 B, Figure 6 C, Figure 6 D, Figure 6 E, Figure 6 F, Figure 6 G]
